# Supplementary material for: Mouse Tracking to Explore Motor Inhibition Processes in Go/No-Go and Stop Signal Tasks
Source: Brain Sci. 2020 Jul 20;10(7):464. doi: 10.3390/brainsci10070464 (PMC7408439; doi:10.3390/brainsci10070464)
Supplement: Supplementary file 1 [file brainsci-10-00464-s001.zip]

Archive with 4 entries (2 files):
- brainsci-848102-supplementary/
- brainsci-848102-supplementary/Manuscript_Figures_Supplementary materials/
- brainsci-848102-supplementary/Manuscript_Figures_Supplementary materials/Supplementary material_Video_1.mp4
- brainsci-848102-supplementary/Manuscript_Figures_Supplementary materials/Supplementary material_Video_2.mp4
